# Supplementary material for: Characterization of Permeability Barrier Dysfunction in a Murine Model of Cutaneous Field Cancerization Following Chronic UV-B Irradiation: Implications for the Pathogenesis of Skin Cancer
Source: Cancers (Basel). 2021 Aug 4;13(16):3935. doi: 10.3390/cancers13163935 (PMC8394893; doi:10.3390/cancers13163935)
Supplement: Supplementary file 1 [file cancers-13-03935-s001.zip]

Archive with 1 entries (1 files):
- cancers-1327871-supplementary.pdf
